# Supplementary material for: Plant-Based and Hybrid Patties with Healthy Fats and Broccoli Extract Fortification: More Balanced, Environmentally Friendly Alternative to Meat Prototypes?
Source: Foods. 2025 Feb 1;14(3):472. doi: 10.3390/foods14030472 (PMC11816437; doi:10.3390/foods14030472)
Supplement: Supplementary file 1 [file foods-14-00472-s001.zip]

Archive with 1 entries (1 files):
- foods-3359337-supplementary.pdf
